# Supplementary material for: Development of insomnia in patients with stroke: A systematic review and meta-analysis
Source: PLoS One. 2024 Apr 10;19(4):e0297941. doi: 10.1371/journal.pone.0297941 (PMC11006172; doi:10.1371/journal.pone.0297941)
Supplement: S1 Data — (XLSX) [file pone.0297941.s002.xlsx]

## Sheet: Insomnia in patients with Strok
study	Insomnia	Total strokes
Simone B. Duss et al 2023	168	437
Won-Hyoung Kim et al 2017	128	214
Hye-Mi Moon et al 2019	123	504
A. Leppvuori et al 2002	157	277
Ruo-lin Zhu et al 2022	59	94
A. Katharina Helbig et al 2015	769	917
Azizi A Seixas et al 2019	145207	486619
Biljana Kojic et al 2021	100	100
Chien-Yi Hsu et al 2015	743	1049
Faizul Hasan et al 2023	146	1775
Gul M C et al 2016	30	81
Hui-Ju Tsai et al 2022	58	195
Ipek Sonmez et al 2019	32	55
Jinil Kim et al 2015	57	80
Keun T K et al.2017	108	241
Kyung-Lim Joa et al 2017	56	208
Li-Jun Li et al 2018	489	1062
M. Sieminski et al 2009	65	90
Mayura T I et al 2019	31	104
Min-Y K et al 2018	170	360
Nick Glozier et al 2017	124	368
Wai-Kwong Tang et al 2015	149	336
Won-Hyoung Kim et al 2019	40	112
Xiao-Wei Fan et al 2022	1137	1619
Yitao He et al 2019	24	152
Alia H. Mansour et al 2020	11	75

## Sheet: insomnia in acute stroke
study	Insomnia	Acute stroke
Keun T K et al.2017	108	241
Wai-Kwong Tang et al 2015	149	336
Xiao-Wei Fan et al 2022	1137	1619
Yitao He et al 2019	24	152
Biljana Kojic et al 2021	100	100

## Sheet: insomnia in nonacute stroke
study	Insomnia	Non-acute stroke
Simone B. Duss et al 2023	168	437
Won-Hyoung Kim et al 2017	128	214
Hye-Mi Moon et al 2019	123	504
A. Leppvuori et al 2002	157	277
Ruo-lin Zhu et al 2022	59	94
A. Katharina Helbig et al 2015	769	917
Azizi A Seixas et al 2019	145207	486619
Chien-Yi Hsu et al 2015	743	1049
Faizul Hasan et al 2023	146	1775
Gul M C et al 2016	30	81
Hui-Ju Tsai et al 2022	58	195
Ipek Sonmez et al 2019	32	55
Jinil Kim et al 2015	57	80
Kyung-Lim Joa et al 2017	56	208
Li-Jun Li et al 2018	489	1062
M. Sieminski et al 2009	65	90
Mayura T I et al 2019	31	104
Min-Y K et al 2018	170	360
Nick Glozier et al 2017	124	368
Won-Hyoung Kim et al 2019	40	112
Alia H. Mansour et al 2020	11	75

## Sheet: insomnia in IS or TIA  patients
study	Insomnia	IS or TIA
Simone B. Duss et al 2023	168	437
A. Leppvuori et al 2002	157	277
Ruo-lin Zhu et al 2022	59	94
Gul M C et al 2016	30	81
Hui-Ju Tsai et al 2022	58	195
Keun T K et al.2017	108	241
M. Sieminski et al 2009	65	90
Xiao-Wei Fan et al 2022	1137	1619
Yitao He et al 2019	24	152

## Sheet: insomnia in IS or Hemorrhagic 
study	Insomnia	IS or Hemorrhagic stroke
Won-Hyoung Kim et al 2017	128	214
Jinil Kim et al 2015	57	80
Nick Glozier et al 2017	124	368
Alia H. Mansour et al 2020	11	75

## Sheet: insomnia in nonclassified strok
study	Insomnia	nonclassified stroke
Hye-Mi Moon et al 2019	123	504
A. Katharina Helbig et al 2015	769	917
Azizi A Seixas et al 2019	145207	486619
Chien-Yi Hsu et al 2015	743	1049
Faizul Hasan et al 2023	146	1775
Ipek Sonmez et al 2019	32	55
Kyung-Lim Joa et al 2017	56	208
Li-Jun Li et al 2018	489	1062
Mayura T I et al 2019	31	104
Min-Y K et al 2018	170	360
Won-Hyoung Kim et al 2019	40	112
Wai-Kwong Tang et al 2015	149	336

## Sheet: insomnia in mean age ≥65
study	Insomnia	insomnia in mean age ≥65 years
Simone B. Duss et al 2023	168	437
A. Leppvuori et al 2002	157	277
Biljana Kojic et al 2021	100	100
Faizul Hasan et al 2023	146	1775
Gul M C et al 2016	30	81
Ipek Sonmez et al 2019	32	55
M. Sieminski et al 2009	65	90
Mayura T I et al 2019	31	104
Wai-Kwong Tang et al 2015	149	336
Yitao He et al 2019	24	152

## Sheet: insomnia in mean age ＜65
study	Insomnia	insomnia in mean age ＜65 years
Hye-Mi Moon et al 2019	123	504
Hui-Ju Tsai et al 2022	58	195
Jinil Kim et al 2015	57	80
Keun T K et al.2017	108	241
Kyung-Lim Joa et al 2017	56	208
Li-Jun Li et al 2018	489	1062
Xiao-Wei Fan et al 2022	1137	1619
Alia H. Mansour et al 2020	11	75

## Sheet: Follow-up ≥3 years
study	Insomnia	Follow-up ≥3 years
A. Katharina Helbig et al 2015	769	917
Chien-Yi Hsu et al 2015	743	1049
Gul M C et al 2016	30	81
Li-Jun Li et al 2018	489	1062
Min-Y K et al 2018	170	360

## Sheet: Follow-up ＜3 years
study	Insomnia	Follow-up ＜3 years
Simone B. Duss et al 2023	168	437
Won-Hyoung Kim et al 2017	128	214
A. Leppvuori et al 2002	157	277
Ruo-lin Zhu et al 2022	59	94
Hui-Ju Tsai et al 2022	58	195
Mayura T I et al 2019	31	104
Nick Glozier et al 2017	124	368
Wai-Kwong Tang et al 2015	149	336
Xiao-Wei Fan et al 2022	1137	1619
Yitao He et al 2019	24	152

[truncated: 2 more sheets: with  assessment tool, without  assessment tool]
